# Supplementary material for: Activity, structure, and diversity of Type II proline-rich antimicrobial peptides from insects
Source: EMBO Rep. 2024 Oct 16;25(11):27. doi: 10.1038/s44319-024-00277-5 (PMC11549390; doi:10.1038/s44319-024-00277-5)
Supplement: Supplementary file 1 — Table EV1 [file 44319_2024_277_MOESM1_ESM.xlsx]

## Sheet: Table EV1
Table EV1. Api homologs encoded in genomes of wasps and bees
Species	Name	Sequence	Length	Charge	Genomic reference
Ampulex compressa	Aco1	NRLTYVPPPRPPHPRL	16	3.09011	KAG7207362.1
Ampulex compressa	Aco2	NRPVYVPPPRPPHPRL	16	3.09011	KAG7207362.1
Belonocnema treatae	Btr1	GSKPVRPPPPIRPRPPHPRL	20	5.09058	XP_033226637.1
Belonocnema treatae	Btr2	ALPRPPPPFRPRPPHPRL	18	4.0909	XP_033226637.1
Cephus cinctus	Cci1	NRPRPQQVPPRPPHPRL	17	4.0909	XP_024940855.1
Diachasma alloeum	Dia1	SRPKPLPIPPRPPHPRL	17	4.09058	XP_015119363.1
Diachasma alloeum	Dia2	SRPKPLPVPPRPPHPRL	17	4.09058	XP_015119363.1
Dolichovespula maculata	Dma1	GKPRPQQVPPRPPHPRL	17	4.09058	C0HKX5.1
Mischocyttarus mexicanus	Mme1	SKPRPQQVPPRPPHPRL	17	4.09058	KAI4497592.1
Orussus abietinus	Oab1	SRPRPQQVPPPQPHPRL	17	3.0909	XP_023289018.1
Polistes canadensis	Pca1	SRPRPQQVPPRPPHPRL	17	4.0909	XP_014615316.1
Pimpla disparis	Pdi1	GKPNRPRPAPIQPRPPHPRL	20	5.09058	C0HKX4.1
Pimpla disparis	Pdi2	GKPNKPRPAPIKPRPPHPRL	20	6.08995	C0HKX4.1
Pimpla disparis	Pdi3	GKPSKPRPAPIKPRPPHPRL	20	6.08995	C0HKX4.1
Polistes dominula	Pdo1	SRPKPQPVPPRPPHPRL	17	4.09058	XP_015180695.1
Sphecius speciosus	Ssp1	NRPTYVPPPRPPHPRL	16	3.09011	C0HKX7.1
Sphecius speciosus	Ssp2	NRPTYVPAPPRPPHPRL	17	3.09011	C0HKX6.1
Vespa crabro	Vcr1	QRPRPQAPQPRTVPSRPRPQQVPPRPPHPRL	31	7.09089	XP_046820707.1
Vespa crabro	Vcr2	QRPRPQVPLPRPVPFRPRPQQVPPRPPHPRL	31	7.09089	XP_046820707.1
Vespa crabro	Vcr3	QKPRPQQVPPRPPHPRL	17	4.09058	XP_046820706.1
Vespa mandarina	Vema1	QRPRPQVPQPRPSRPRPQQVPPRPPHPRL	29	7.09089	XP_035731702.1
Vespa mandarina	Vema2	QRPRPQVPQPRTVPSRPRPQQVPPRPPHPRL	31	7.09089	XP_035731712.1
Vespula germanica	Vge1	NKPRPQQVPPRPPHPRL	17	4.09058	KAF7406222.1
Vespula maculifrons	Vma1	SNKPRPQQVPPRPPHPRL	18	4.09058	C0HKX4.1
Vespula velutina	Vve1	QRPRPLVPQPRPVPSRPRPQQVPPRPAHPRL	31	7.09089	XP_047348296.1
Apis cerana	Ace1	SNNRPVYIPQPRPPHPRL	18	3.09011	ACH96371.1
Apis cerana	Ace2	GNNRPIYIPQPRPPHPRI	18	3.09011	ACH96377.1
Apis cerana	Ace3	GNNRPVYSPQPRPPHPRI	18	3.09011	ACH96374.1
Apis dorsata	Ado1	GNNRPVYIPQPRPPHP	16	2.09011	XP_006611907.1
Apis dorsata	Ado2	GNNRPVYIPPPRPPHP	16	2.09011	XP_006611907.1
Apis florea	Afl1	GNNRPVYIPQPRPPHPRT	18	3.09011	XP_012347972.1
Apis florea	Afl2	GNNRPVYIPPPRPPHPRL	18	3.09011	XP_012347972.1
Apis melifera	Ame1	GNNRPIYIPQPRPPHPRL	18	3.09011	NP_001011642.1
Apis mellifera	Api1b	GNNRPVYIPQPRPPHPRL	18	3.09011	NP_001011642.1
Bombus affinis	Baf1	GSRLMYLPPPPCSPYLHF	18	1.05867	XP_050599008.1
Bombus affinis	Baf2	GYRSMYYPRPCPTHSHL	17	2.14878	XP_050599008.1
Bombus affinis	Baf3	SNRPPRPISLPPINPRL	17	2.99999	XP_050599008.1
Bombus affinis	Baf4	ANRPVYIPPPRPPHPRL	17	3.09011	XP_050599008.1
Bombus bifarius	Bbi2	GNRPVYIPPPRPPHPRL	17	3.09011	XP_050599008.1
Bombus ignitus	Big2	ANRPVYVPPPRPPHPRL	17	3.09011	XP_050599008.1
Bombus pyrosoma	Bpy1	SNRPPRPITLPPINPRL	17	2.99999	XP_043604512.1
Bombus terrestris	Bte1	ANRPAYIPPPRPPHPRPPPPPSPGGGRL	28	4.0901	XP_048267030.1
Bombus vosnesenski	Bvo1	SNRPVYIPPPRSPHPRL	17	3.09011	XP_033365548.1
Bombus vosnesenski	Bvo2	GNQPVYIPPPRPPHPRL	17	2.09011	XP_033365548.1
Ceratina calcarata	Cca1	AKPNRPIYIPPPRPPHPRL	19	4.08979	XP_017890678.1
Ceratina calcarata	Cca2	GKPSRPVYVPPPRPPHPRL	19	4.08979	XM_018035189.2 (mRNA)
Ceratina calcarata	Cca3	GKPRPNPKPIHLPGPRPHPRL	21	5.18118	XM_018035189.2 (mRNA)
Dufourea novaeangliae	Dno1	AKPSRPVYIPPPRPPHPRL	19	4.08979	XP_015428429.1
Dufourea novaeangliae	Dno2	AYRPVYVPPPRPPHPRL	17	3.08931	XP_015428429.1
Eufriesea mexicana	Eme1	SVPKPKPIKVPRPVHIPKPRPPHPRL	26	7.18054	XP_017753587.1
Eufriesea mexicana	Eme2	SNRPVYVPAPRPPHPRL	17	3.09011	XP_017753587.1
Eufriesea mexicana	Eme3	SNRPVYVPPPRPPHPRL	17	3.09011	XP_017753587.1
Eufriesea mexicana	Eme4	GRPVNMPKPRPIHVPRPRPPHPRI	24	6.18149	XP_017753587.1
Frieseomelitta varia	Fva1	GNRPNIPTYIPRPRPPHPRL	20	4.0901	XP_043516528.1
Frieseomelitta varia	Fva2	RNRPNIPKYIPPPRPPHPRL	20	5.08979	XP_043516528.1
Frieseomelitta varia	Fva3	GSRPIYVPPPRPPHPRL	17	3.09011	XP_043516528.1
Frieseomelitta varia	Fva4	GNRAIYVPPPRPPHPRL	17	3.09011	XP_043516528.1
Frieseomelitta varia	Fva5	GNRPIYVPPPRPPHPRL	17	3.09011	XP_043516528.1
Hylaeus volcanicus	Hvo1	SRPVYVPPPRPPHPRL	16	3.09011	XP_053971447.1
Hylaeus volcanicus	Hvo2	SRPVYVPPPRPPHPRV	16	3.09011	XP_053971447.1
Megalopta genalis	Mge1	ALNRPVYVPPPRPPHPRL	18	3.09011	XP_033332544.1
Megalopta genalis	Mge2	GNFKPVPSRPRPVYIPKPRPPHPRL	25	6.08947	XP_033332544.1
Melipona quadrifasciata	Mqu1	DNRPDILIYIPPPGPPHTRL	20	0.0916965	KOX78578.1
Melipona quadrifasciata	Mqu2	KRPRIPHIPRPRPPQIPRPRPPHPRL	26	8.18148	KOX78578.1
Megachile rotundata	Mro1	ASRPVYVPPPRPPHPRL	17	3.09011	XP_012154292.1
Megachile rotundata	Mro3	GRGSRPRPVNPRPVKPRPVKPRPVNPKPRPHPRL	34	11.0899	XP_012154292.1
Megachile rotundata	Mro4	GRGSFPRPVQPPKPRPVNPMPRPPHPRL	28	6.09058	XP_012154292.1
Nomia melanderi	Nme1	MSITRPPPRPPHIRL	15	3.0909	XP_031826722.1
Nomia melanderi	Nme2	AHKPVYVPPPRPPHPRL	17	3.1807	XP_031826722.1
Nomia melanderi	Nme3	GKWPVQNPQPRPIYVPPPRPPHPRL	25	4.08979	XP_031826722.1
Osmia bicornis	Obi1	GTKPLYIPRPPPQPHPRL	18	3.08979	XP_029049717.1
